# Supplementary material for: Assessing hypoxic respiratory failure in mechanically ventilated neonates: A comparative study of oxygen saturation index and oxygenation index
Source: PLoS One. 2024 May 30;19(5):e0304278. doi: 10.1371/journal.pone.0304278 (PMC11139266; doi:10.1371/journal.pone.0304278)
Supplement: S1 Data — (XLSX) [file pone.0304278.s003.xlsx]

## Sheet: Data
ID	Sex	Gestational age (weeks)	Gestational age (group)	Birth weight (grams)	Birth weight (group)	Types of delivery	Causes of respiratory distress	Temptures	PaO2	Spo2	FiO2	MAP	OI	OSI	OI_group	OI15_group	OI25_group
1	1	24	1	500	1	2	1	36	56	96	50	9.4	8.39286	4.89583	1	2	2
2	1	28	2	1000	2	1	1	36	54	96	25	9.4	4.35185	2.44792	1	2	2
3	1	36	4	4700	5	2	4	36	73	93	50	9.5	6.50685	5.10753	1	2	2
4	1	29	2	1200	2	1	1	36	49	96	30	8.5	5.20408	2.65625	1	2	2
5	1	38	5	2400	3	2	4	36.2	76	98	50	9.1	5.98684	4.64286	1	2	2
6	1	38	5	2800	4	2	4	36	55.7	95	40	8	5.74506	3.36842	1	2	2
7	1	27	1	1000	2	1	1	36	121	93	80	10	6.61157	8.60215	1	2	2
8	1	38	5	3500	4	2	6	36	51	85	100	9.6	18.8235	11.2941	2	1	2
9	1	30	2	1400	2	2	4	37.6	50	97	60	9.5	11.4	5.87629	1	2	2
10	1	36	4	2900	4	2	2	35.9	64.5	90	100	9.6	14.8837	10.6667	1	2	2
11	1	32	3	900	1	2	4	36	130	95	21	10.8	1.74462	2.38737	1	2	2
12	1	27	1	1000	2	2	1	36	47.3	95	60	9.8	12.4313	6.18947	1	2	2
13	1	27	1	1000	2	1	1	36	31	96	60	12	23.2258	7.5	2	1	2
14	1	35	4	2300	3	2	1	36	43	90	75	10.8	18.8372	9	2	1	2
15	1	40	5	3500	4	2	3	35	71.4	95	45	10.5	6.61765	4.97368	1	2	2
16	1	38	5	3200	4	2	2	36.2	75.9	96	30	8.4	3.32016	2.625	1	2	2
17	1	38	5	3200	4	1	3	36.3	35.9	82	80	9.8	21.8384	9.56098	2	1	2
18	2	26	1	900	1	1	1	35.8	42.3	95	45	9	9.57447	4.26316	1	2	2
19	2	36	4	2800	4	2	2	36	25.8	80	100	8	31.0078	10	3	1	1
20	2	36	4	2600	4	2	7	35	83	97	25	9.8	2.95181	2.52577	1	2	2
21	2	35	4	2200	3	1	6	35	38	50	100	12	31.5789	24	3	1	1
22	2	38	5	3300	4	2	4	36	62	98	60	9.8	9.48387	6	1	2	2
23	2	28	2	1300	2	1	1	36	52	94	40	9.5	7.30769	4.04255	1	2	2
24	2	39	5	1800	3	2	2	36	95	96	40	9.8	4.12632	4.08333	1	2	2
25	2	39	5	3600	4	2	8	36	31.8	80	80	8.8	22.1384	8.8	2	1	2
26	2	32	3	1700	3	2	1	36.3	39.2	91	60	9.2	14.0816	6.06593	1	2	2
27	2	27	1	1100	2	1	1	36	20.1	96	30	8.9	13.2836	2.78125	1	2	2
28	2	34	4	2500	4	2	0	36.3	35	95	35	9.5	9.5	3.5	1	2	2
29	2	25	1	600	1	1	1	36	59	88	40	7	4.74576	3.18182	1	2	2
30	1	27	1	800	1	2	1	36.5	54	95	60	9.1	10.1111	5.74737	1	2	2
31	1	33	3	2700	4	2	1	36.5	43	85	60	12	16.7442	8.47059	2	1	2
32	1	35	4	2300	3	1	6	36.5	39	94	55	9.8	13.8205	5.73404	1	2	2
33	1	38	5	3200	4	2	4	37	120	94	50	10	4.16667	5.31915	1	2	2
34	1	38	5	3300	4	2	0	36.8	70	92	60	11.8	10.1143	7.69565	1	2	2
35	1	39	5	2700	4	1	3	37	141	98	80	11.9	6.75177	9.71429	1	2	2
36	1	30	2	1400	2	1	1	36.8	44	92	65	10	14.7727	7.06522	1	2	2
37	1	36	4	3000	4	2	4	36.8	64	95	40	10.8	6.75	4.54737	1	2	2
38	1	28	2	1100	2	1	1	36.9	102	92	50	9.5	4.65686	5.16304	1	2	2
39	1	37	5	2400	3	2	4	37	63	98	40	7	4.44444	2.85714	1	2	2
40	1	38	5	3400	4	2	0	37	94	83	80	14	11.9149	13.494	1	2	2
41	1	40	5	2900	4	1	0	37.1	80	95	40	10	5	4.21053	1	2	2
42	1	33	3	2500	4	2	4	37.1	79	94	40	9.8	4.96202	4.17021	1	2	2
43	1	40	5	3100	4	2	2	36.5	112	97	50	10.2	4.55357	5.25773	1	2	2
44	1	35	4	2400	3	2	4	36.8	55	95	45	9.5	7.77273	4.5	1	2	2
45	1	38	5	3400	4	1	0	36.5	74	95	60	9.5	7.7027	6	1	2	2
46	1	28	2	1100	2	2	1	36.7	42	98	21	9.2	4.6	1.97143	1	2	2
47	1	36	4	3000	4	2	1	36.5	111	96	100	9.4	8.46847	9.79167	1	2	2
48	1	32	3	1800	3	2	4	36.5	28	92	40	8.6	12.2857	3.73913	1	2	2
49	1	33	3	2000	3	1	6	36.5	54	88	100	13	24.0741	14.7727	2	1	2
50	1	27	1	1100	2	1	1	36.5	56.2	95	60	9	9.60854	5.68421	1	2	2
51	1	40	5	3700	4	1	0	36.5	80	97	50	9.8	6.125	5.05155	1	2	2
52	1	35	4	1500	3	2	4	36.5	63.5	95	40	9	5.66929	3.78947	1	2	2
53	1	39	5	3000	4	2	8	36.7	71.7	90	100	8.3	11.576	9.22222	1	2	2
54	1	37	5	4500	5	2	2	36.5	43	94	50	10.8	12.5581	5.74468	1	2	2
55	1	34	4	2100	3	2	7	36.5	112	90	100	10.8	9.64286	12	1	2	2
56	1	33	3	900	1	2	2	37	72	97	40	10.1	5.61111	4.16495	1	2	2
57	1	30	2	1200	2	1	1	36.8	71	94	25	8.8	3.09859	2.34043	1	2	2
58	1	38	5	2700	4	1	0	37.1	58.2	95	60	9.4	9.69072	5.93684	1	2	2
59	1	37	5	3350	4	2	0	36.5	73	96	97	12	15.9452	12.125	2	1	2
60	1	27	1	900	1	1	1	37	71.9	95	60	8.8	7.34353	5.5579	1	2	2
61	1	30	2	1200	2	1	1	36.5	100.1	95	100	8.7	8.69131	9.15789	1	2	2
62	1	27	1	1000	2	1	1	36.8	36	96	60	8.9	14.8333	5.5625	1	2	2
63	1	40	5	3100	4	1	6	37.5	102	95	25	7.2	1.76471	1.89474	1	2	2
64	1	38	5	2400	3	2	0	36.5	32	77	100	8.7	27.1875	11.2987	3	1	1
65	1	27	1	1000	2	1	1	36.7	107	95	25	8.3	1.93925	2.18421	1	2	2
66	1	40	5	3000	4	1	8	37	94	95	25	9.8	2.60638	2.57895	1	2	2
67	1	37	5	3300	4	2	2	36.5	59	92	100	9.8	16.6102	10.6522	2	1	2
68	1	36	4	2900	4	1	4	36.5	99	92	40	9.5	3.83838	4.13044	1	2	2
69	1	37	5	3900	4	2	1	36.7	56.2	92	70	9.8	12.2064	7.45652	1	2	2
70	1	37	5	3000	4	2	2	36.7	43.3	96	25	8.8	5.08083	2.29167	1	2	2
71	1	38	5	2600	4	2	2	36.5	97.9	96	21	9.7	2.08069	2.12188	1	2	2
72	1	33	3	2600	4	1	0	36.9	36.1	98	60	8.3	13.795	5.08163	1	2	2
73	1	24	1	600	1	2	1	36.5	148.9	96	100	8.3	5.57421	8.64583	1	2	2
74	1	33	3	1900	3	2	0	36.6	90	95	30	7.33	2.44333	2.31474	1	2	2
75	1	31	2	1800	3	2	4	36.6	60	94	40	9.2	6.13333	3.91489	1	2	2
76	1	38	5	3000	4	2	0	36.8	45	95	35	9.1	7.07778	3.35263	1	2	2
77	1	36	4	2000	3	1	0	36.5	61.5	65	100	11.5	18.6992	17.6923	2	1	2
78	1	29	2	1200	2	2	1	37	71.8	97	60	8.9	7.43733	5.50516	1	2	2
79	1	37	5	3300	4	2	8	36.5	56.7	85	100	13.3	23.4568	15.6471	2	1	2
80	1	35	4	1800	3	2	4	37	104	96	40	8.2	3.15385	3.41667	1	2	2
81	1	30	2	1400	2	1	1	36.5	47	95	40	10	8.51064	4.21053	1	2	2
82	1	38	5	2600	4	1	6	36.5	34	97	50	8.6	12.6471	4.43299	1	2	2
83	1	35	4	1700	3	2	0	36.5	58	90	100	12	20.6897	13.3333	2	1	2
84	1	38	5	3600	4	1	4	36.5	81	98	30	7.7	2.85185	2.35714	1	2	2
85	1	35	4	2300	3	2	2	36.8	84	85	90	11	11.7857	11.6471	1	2	2
86	1	31	2	2000	3	2	1	37	68	92	40	12	7.05882	5.21739	1	2	2
87	1	38	5	3700	4	2	8	37	62	97	45	11	7.98387	5.10309	1	2	2
88	1	38	5	3300	4	2	0	37	43	93	55	8.8	11.2558	5.2043	1	2	2
89	1	40	5	2800	4	2	0	37	66.3	87	100	12	18.0995	13.7931	2	1	2
90	2	39	5	2800	4	2	10	37	64	97	60	8.7	8.15625	5.38144	1	2	2
91	2	40	5	3000	4	2	0	37	86	84	100	9.5	11.0465	11.3095	1	2	2
92	2	29	2	1000	2	1	1	36.5	68	90	50	7.3	5.36765	4.05556	1	2	2
93	2	40	5	3000	4	2	0	37	66	95	40	9.3	5.63636	3.91579	1	2	2
94	2	33	3	900	1	2	1	36.5	137	95	60	7.7	3.37226	4.86316	1	2	2
95	2	36	4	1900	3	1	4	36.7	80	94	30	8.8	3.3	2.80851	1	2	2
96	2	41	5	2700	4	2	3	37	125	95	60	8.8	4.224	5.5579	1	2	2
97	2	33	3	1700	3	1	0	36.5	44	94	60	9.8	13.3636	6.25532	1	2	2
98	2	32	3	1500	3	1	4	36.5	82	97	40	9	4.39024	3.71134	1	2	2
99	2	37	5	3000	4	1	7	36.5	92	97	40	8.2	3.56522	3.38144	1	2	2
100	2	35	4	1100	2	2	4	36.5	89	96	60	9.7	6.53933	6.0625	1	2	2
101	2	32	3	1600	3	2	1	37	89	93	39	7.6	3.33034	3.1871	1	2	2
102	2	35	4	2600	4	2	4	37	40	94	100	10.1	25.25	10.7447	3	1	1
103	2	32	3	1700	3	2	1	37.4	82	93	30	9.5	3.47561	3.06452	1	2	2
104	2	33	3	1900	3	1	4	37	94	96	25	12	3.19149	3.125	1	2	2
105	2	39	5	3300	4	2	10	36.5	54.8	85	100	9	16.4234	10.5882	2	1	2
106	2	34	4	1800	3	2	3	36.5	67	98	70	8.3	8.67164	5.92857	1	2	2
107	2	36	4	1500	3	2	9	36.5	190	96	40	12	2.52632	5	1	2	2
108	2	28	2	1000	2	1	1	36.5	60	94	40	10	6.66667	4.25532	1	2	2
109	2	37	5	2700	4	2	0	37	68	94	30	9.8	4.32353	3.12766	1	2	2
110	2	30	2	1360	2	2	1	36.8	66	96	30	10.1	4.59091	3.15625	1	2	2
111	2	37	5	2800	4	2	4	36.5	70	94	30	9.8	4.2	3.12766	1	2	2
112	2	39	5	2700	4	2	3	36.8	54	90	80	13	19.2593	11.5556	2	1	2
113	2	41	5	3200	4	2	4	36.9	157	96	50	8.3	2.64331	4.32292	1	2	2
114	2	38	5	3400	4	2	0	36.5	55	93	65	10	11.8182	6.98925	1	2	2
115	2	31	2	1600	3	1	1	36.5	67	95	45	9.2	6.1791	4.3579	1	2	2
116	2	25	1	650	1	1	1	36.5	44.9	96	25	8.8	4.89978	2.29167	1	2	2
117	2	28	2	1000	2	1	1	36.5	51	90	100	7.3	14.3137	8.11111	1	2	2
118	2	32	3	1900	3	2	4	36.5	62	97	25	9.2	3.70968	2.37113	1	2	2
119	2	33	3	1500	3	2	1	36.5	128	96	40	8.6	2.6875	3.58333	1	2	2
120	2	29	2	1100	2	2	1	36.5	77	96	30	9	3.50649	2.8125	1	2	2
121	2	36	4	1550	3	2	0	36.5	37	97	100	8.3	22.4324	8.5567	2	1	2
122	2	34	4	1650	3	1	1	37	64	96	60	9.6	9	6	1	2	2
123	2	40	5	3800	4	2	2	36.8	114	98	40	9.3	3.26316	3.79592	1	2	2
